# Supplementary material for: Progress in Perovskite Solar Cells towards Commercialization—A Review
Source: Materials (Basel). 2021 Nov 1;14(21):6569. doi: 10.3390/ma14216569 (PMC8585319; doi:10.3390/ma14216569)
Supplement: Supplementary file 1 [file materials-14-06569-s001.zip]

Archive with 1 entries (1 files):
- materials-1381352.pdf
